# Supplementary material for: Characterization of retinal regeneration in adult zebrafish following multiple rounds of phototoxic lesion
Source: PeerJ. 2018 Sep 20;6:e5646. doi: 10.7717/peerj.5646 (PMC6151257; doi:10.7717/peerj.5646)
Supplement: Supplemental Information 2 [file peerj-06-5646-s002.xls]

## Sheet: Sheet1
		36Ctrl	GC	AC	IPL	OR		72Ctrl	GC	AC	IPL	OR		0 hr	GC	AC	IPL	OR		28d Ctrl	GC	AC	IPL	OR
			43	57	0	0			47	49	0	0			65	85	0	2			42	61	1	0
			29	66	0	0			32	54	0	2			63	92	0	1			32	57	2	7
			43	63	0	0			37	61	1	5			69	75	2	1			43	58	5	8
			20	36	0	0			70	100	2	1			58	68	1	1			45	74	7	0
			41	42	0	0			41	87	0	1			63	65	2	2			47	74	0	0
			23	12	0	0			70	80	1	1		AVE	63.6	77	1	1.4		AVE	41.8	64.8	3	3
		AVE	33.1667	46	0	0		AVE	49.5	71.8333	0.666667	1.66667		STD	3.97492	11.3798	1	0.547723		STD	5.80517	8.52643	2.91548	4.12311
		STD	10.477	20.4059	0	0		STD	16.6223	20.2328	0.816497	1.75119		SEM	1.77764	5.0892	0.447214	0.244949		SEM	2.59615	3.81314	1.30384	1.84391
		SEM	4.2772	8.33067	0	0		SEM	6.78602	8.26001	0.333333	0.71492
														ANOVA p	0.006	0.29	0.001	0.004		p value	0.000121005	0.0913313	0.184847	0.41473
		36Exp	GC	AC	IPL	OR		72Exp	GC	AC	IPL	OR								28d Exp	GC	AC	IPL	OR
			62	83	7	36			45	88	4	23									62	88	34	24
			51	92	19	13			61	106	11	15									36	91	13	15
			54	55	9	15			23	70	10	41									52	82	16	4
			65	57	9	2			43	107	7	28									25	57	4	12
			60	81	15	12			43	80	6	10									25	58	14	11
			55	80	11	5		AVE	43	90.2	7.6	23.4								AVE	40	75.2	16.2	13.2
		AVE	57.8333	74.6667	11.6667	13.8333		STD	13.4907	16.1926	2.88097	12.054								STD	16.5378	16.4833	10.9636	7.25948
		STD	5.34478	15.082	4.50185	11.9569		SEM	6.03324	7.24155	1.28841	5.39073								SEM	7.39594	7.37157	4.90306	3.24654
		SEM	2.182	6.1572	1.83787	4.88137
		p value	0.000439576	0.0198795	8.37422e-05	0.0177328		p value	0.500936	0.136381	0.000300693	0.00169919								p value	0.804904	0.198469	0.0181098	0.0143279
															IPL	Outer Retina				IPL	Outer Retina
														1x	3	3			0h	1	1.4
														6x	16.2	13.2
															IPL	Outer Retina
														1x	1.30384	1.84391
														6x	4.90306	3.24654
																					A	B	C	D	E	F	G
																						1x	6x	1x	6x	1x	6x
																					0 hr	36 hpl	36 hpl	72 hpL	72 hpl	28 dpl	28 dpl
																				Total abberant
																					2	0	42	0	27	1	58
																					1	0	32	2	26	9	28
																					3	0	24	6	51	13	20
																					2	0	11	3	35	7	16
																					4	0	27	1	16	0	25
																						0	16	2
																					2.4	0	25.3333	2.33333	31	6	29.4
																					1.14018	0	11.1295	2.06559	13.0576	5.47723	16.6373
																					0.509902	0	4.54362	0.843274	5.83952	2.44949	7.44043
																						0 hpL	36 hpL	72 hpL	28 dpL
																					Untreated	2.4
																					1x		0	2.3	6
																					6x		25.3	31	29.4
																						0 hpL	36 hpL	72 hpL	28 dpL
																					Untreated	0.5099
																					1x		0	0.84327	2.44949
																					6x		4.54362	5.83952	7.44043
