# Supplementary material for: Characterization of retinal regeneration in adult zebrafish following multiple rounds of phototoxic lesion
Source: PeerJ. 2018 Sep 20;6:e5646. doi: 10.7717/peerj.5646 (PMC6151257; doi:10.7717/peerj.5646)
Supplement: Supplemental Information 3 [file peerj-06-5646-s003.xls]

## Sheet: 36 hpL
36hpL Retinal counts
	Blue Opsin					4C4
	0hr	1x	6x			1x	6x
Photoreceptor counts per 300μm linear distance of the central-dorsal retina	27	20	13		Photoreceptor counts per 300μm linear distance of the central-dorsal retina	11	33
	40	24	11			20	34
	43	27	12			18	43
	45	17	7			14	78
	39	17	8			6	43
	Zpr-1
	0hr	1x	6x
Photoreceptor counts per 300μm linear distance of the central-dorsal retina	49	5	5
	54	6	2
	52	4	5
	40	8	6
	49	2	4
	UV opsin
	0hr	1x	6x
Photoreceptor counts per 300μm linear distance of the central-dorsal retina	41	32	7
	42	27	8
	40	23	9
	36	36	30
	36	26	7
	# PCNA+ MG
	0hr	1x	6x
Photoreceptor counts per 300μm linear distance of the central-dorsal retina	1	22	24
	0	21	20
	0	27	16
	0	19	25
	2	16	29
	ONL nuclei/rods
	0hr	1x	6x
Photoreceptor counts per 300μm linear distance of the central-dorsal retina	128	117	100
	158	125	109
	120	127	102
	160	118	74
	159	109	90

## Sheet: 28dpL
28dpL Retinal counts
	Blue Opsin
	0hr	1x	6x
Photoreceptor counts per 300μm linear distance of the central-dorsal retina	27	40	17
	40	32	27
	43	21	28
	45	25	31
	39	34	14
	Zpr-1
	0hr	1x	6x
Photoreceptor counts per 300μm linear distance of the central-dorsal retina	49	63	57
	54	54	57
	52	52	53
	40	74	54
	49	47	56
	UV opsin
	0hr	1x	6x
Photoreceptor counts per 300μm linear distance of the central-dorsal retina	41	47	43
	42	56	45
	40	45	50
	36	46	53
	36	45	38
	ONL nuclei/rods
	0hr	1x	6x
Photoreceptor counts per 300μm linear distance of the central-dorsal retina	129	130	169
	140	157	155
	109	152	149
	168	149	147
	158	146	119
